# Supplementary material for: Exploring the Link between Hydrodynamic Size and Immunoglobulins of Circulating Immune Complexes in Rheumatoid Arthritis Patients
Source: Int J Mol Sci. 2024 Mar 8;25(6):3138. doi: 10.3390/ijms25063138 (PMC10970301; doi:10.3390/ijms25063138)
Supplement: Supplementary file 1 [file ijms-25-03138-s001.zip]

Archive with 4 entries (3 files):
- ijms-2857184-supplementary/
- ijms-2857184-supplementary/ijms-2857184-supplementary.pdf
- ijms-2857184-supplementary/Supplementary material Table S1.xlsx
- ijms-2857184-supplementary/Supplementary material Table S5.xlsx
