# Supplementary material for: Exploring the Link between Hydrodynamic Size and Immunoglobulins of Circulating Immune Complexes in Rheumatoid Arthritis Patients
Source: Int J Mol Sci. 2024 Mar 8;25(6):3138. doi: 10.3390/ijms25063138 (PMC10970301; doi:10.3390/ijms25063138)
Supplement: Supplementary file 1 [file ijms-25-03138-s001.zip › ijms-2857184-supplementary/Supplementary material Table S1.xlsx]

## Sheet: Data
	RA group														Control group: Middle-aged and oldеr adult, healthy, RA group' age matched control
	RA	CIC OD350	Gender	Age	RF	ACPA	SE	CRP	DAS 28	IgA	IgG	IgM	Therapy		Control	CIC OD350	Gender	Age	IgA	IgG	IgM
	RA	0.35	F	56	4	290.6	18	/	3.83	1.08	0.88	0.54	Methotrexate, Leflunomide		Healthy	0.201	F	64	0.09	0.43	0.16
	RA	0.25	F	57	86	618.5	18	5.4	3.41	1.07	0.91	0.57	Methotrexate, Prednisone		Healthy	0.075	M	66	0.23	0.62	0.14
	RA	0.246	F	26	123	500	4	4.5	1.25	1.56	1.17	1.11	w/o therapy		Healthy	0.032	F	53	0.06	0.27	0.04
	RA	0.312	M	67	46	220.3	/	/	/	0.79	0.75	0.59	Methotrexate, Prednisone		Healthy	0.697	F	65	1.79	1.23	0.98
	RA	0.352	M	49	0	0	14	10	3.06	0.82	0.85	0.93	Methotrexate, Prednisone, Febuxostat, Hydroxychloroquine		Healthy	0.919	M	67	1.23	1.06	1.51
	RA	0.911	M	56	121	446.9	12	4.9	2.95	1.32	1.02	1.4	Leflunomide		Healthy	0.934	F	58	1.02	1.28	1.61
	RA	0.387	F	62	0	0	6	5.7	3.26	0.88	1.02	1.01	Methotrexate, Prednisone		Healthy	0.833	M	64	1.22	1.12	1.46
	RA	0.418	F	53	277	113	10	2.1	1.61	1.2	0.81	1.15	Leflunomide, Prednisone, Hydroxychloroquine		Healthy	0.424	F	28	0.69	0.89	0.88
	RA	1.223	F	76	74	46.5	68	27.5	5.61	1.49	0.65	1.36	Sulfasalazine		Healthy	0.54	M	67	1.17	0.78	0.34
	RA	0.492	F	62	74	66.6	28	16	5.04	1.25	1.17	1.69	Methotrexate, Prednisone		Healthy	0.215	F	55	0.79	0.79	0.71
	RA	0.621	F	64	62	792.8	28	38.7	4.28	2.14	1.4	1.92	Methotrexate, Prednisone		Healthy	0.237	F	52	0.93	0.85	1.16
	RA	0.615	F	67	108	327.9	50	102.3	4.95	1.23	1.27	1.17	Methotrexate, Prednisone		Healthy	0.51	F	58	1.32	0.82	1.16
	RA	0.267	F	74	51	166.6	50	19.1	5.04	1.56	0.98	0.79	Methotrexate, Prednisone		Healthy	0.261	M	69	1.41	1.01	0.8
	RA	0.857	F	71	91	49.9	28	11.5	/	0.98	0.87	1.19	Methotrexate, Prednisone		Healthy	0.392	M	67	1.19	1.15	0.97
	RA	1.699	F	68	68	32.7	50	36.4	4.44	1.35	0.96	1.2	Methotrexate, Prednisone		Healthy	1.202	F	71	1.55	1.13	1.07
	RA	0.72	F	70	33	0.6	52	24.1	4.17	0.84	0.78	0.98	Methotrexate, Prednisone, Hydroxychloroquine		Healthy	0.293	M	48	0.78	0.88	0.58
	RA	0.482	F	30	11	303.9	28	4.1	4.26	1.15	1.1	0.87	Methotrexate		Healthy	0.421	F	45	0.65	1	1.02
	RA	0.173	F	63	1	24.5	/	/	3.14	0.87	0.81	0.53	Methotrexate, Sulfasalazine		Healthy	0.967	M	61	1.43	1.11	0.66
	RA	2.228	F	65	0	0.3	32	4.1	/	1.69	1.21	0.97	w/o therapy		Healthy	0.182	M	43	0.52	0.86	1.08
	RA	0.789	F	69	128	298.1	42	10.5	5.51	2.1	1.64	1.59	Methotrexate, Hydroxychloroquine		Healthy	0.45	F	22	0.41	0.63	0.54
	RA	0.314	F	70	142	1179.8	10	/	/	1.97	1.13	0.85	Prednisone		Healthy	0.535	F	50	1.04	0.74	0.59
	RA	1.021	F	64	198	174.1	56	17.9	2.85	1.67	1.24	1.33	Methotrexate, Prednisone, Hydroxychloroquine		Healthy	0.391	F	60	0.88	0.83	0.74
	RA	0.549	F	70	0	0	11	9.5	3.96	1.34	1.28	1.15	Methotrexate, Prednisone, Hydroxychloroquine		Healthy	0.285	F	51	0.65	0.73	0.47
	RA	0.213	F	69	361	500	50	0	5.65	1.55	1	0.71	Methotrexate, Hydroxychloroquine		Healthy	0.153	F	35	0.55	0.67	0.62
	RA	0.18	F	62	0	0	14	5.4	3.24	1.18	0.9	0.36	Methotrexate, Hydroxychloroquine		Healthy	0.43	M	65	0.45	0.8	0.53
	RA	0.273	F	57	140	484.6	18	3.2	5.32	1.13	1	0.68	Methotrexate, Prednisone, Hydroxychloroquine		Healthy	0.254	F	22	1.07	0.78	0.71
	RA	0.331	F	62	4	0.7	8	18.9	/	0.61	0.83	0.51	w/o therapy		Healthy	0.118	F	34	0.87	0.87	0.49
	RA	0.219	F	60	76	759.3	46	12.9	2.82	1.43	0.89	0.56	Methotrexate, Prednisone, Hydroxychloroquine		Healthy	0.354	F	50	0.48	1.02	1.07
	RA	0.781	F	74	69	27.3	12	7.1	/	1.01	0.91	0.42	Methotrexate, Sulfasalazine, Hydroxychloroquine		Healthy	1.108	M	69	1.27	1.22	0.88
	RA	0.523	M	74	136	431.5	54	30	/	1.59	1.18	1.42	Leflunomide, Hydroxychloroquine		Healthy	0.503	F	62	1.41	1.29	1.28
	CIC OD350 - The level of circulating immune complexes (CIC), expressed as optical density (OD) at 350 nm of PEG precipitated serum proteins
	RF - Rheumatoid factors, detected with turbidimetric assay RF II purchased from Mindray, China; cut off value: 14; RF isotype was not determined
	ACPAs - IgG anti-citrullinated protein antibodies to citrullinated peptides. Target antigen: cyclic citrullinated peptides (CCP2) detected with ELISA produced by EUROIMMUN Schweiz AG, Switzerland; cut off value: 5
	SE - Erythrocyte sedimentation rate
	CRP - C-reactive protein
	DAS 28 - Disease activity score 28
	RA ACPA+RF+
	RA	CIC OD350	Gender	Age	RF	ACPA	SE	CRP	DAS 28	IgA	IgG	IgM
1	RA	0.25	F	57	86	618.5	18	5.4	3.41	1.07	0.91	0.57
2	RA	0.246	F	26	123	500	4	4.5	1.25	1.56	1.17	1.11
3	RA	0.312	M	67	46	220.3	/	/	/	0.79	0.75	0.59
4	RA	0.911	M	56	121	446.9	12	4.9	2.95	1.32	1.02	1.4
5	RA	0.418	F	53	277	113	10	2.1	1.61	1.2	0.81	1.15
6	RA	1.223	F	76	74	46.5	68	27.5	5.61	1.49	0.65	1.36
7	RA	0.492	F	62	74	66.6	28	16	5.04	1.25	1.17	1.69
8	RA	0.621	F	64	62	792.8	28	38.7	4.28	2.14	1.4	1.92
9	RA	0.615	F	67	108	327.9	50	102.3	4.95	1.23	1.27	1.17
10	RA	0.267	F	74	51	166.6	50	19.1	5.04	1.56	0.98	0.79
11	RA	0.857	F	71	91	49.9	28	11.5	/	0.98	0.87	1.19
12	RA	1.699	F	68	68	32.7	50	36.4	4.44	1.35	0.96	1.2
13	RA	0.789	F	69	128	298.1	42	10.5	5.51	2.1	1.64	1.59
14	RA	0.314	F	70	142	1179.8	10	/	/	1.97	1.13	0.85
15	RA	1.021	F	64	198	174.1	56	17.9	2.85	1.67	1.24	1.33
16	RA	0.213	F	69	361	500	50	0	5.65	1.55	1	0.71
17	RA	0.273	F	57	140	484.6	18	3.2	5.32	1.13	1	0.68
18	RA	0.219	F	60	76	759.3	46	12.9	2.82	1.43	0.89	0.56
19	RA	0.781	F	74	69	27.3	12	7.1	/	1.01	0.91	0.42
20	RA	0.523	M	74	136	431.5	54	30	/	1.59	1.18	1.42
	RA ACPA-RF-
	RA	CIC OD350	Gender	Age	RF	ACPA	SE	CRP	DAS 28	IgA	IgG	IgM
1	RA	0.352	M	49	0	0	14	10	3.06	0.82	0.85	0.93
2	RA	0.387	F	62	0	0	6	5.7	3.26	0.88	1.02	1.01
3	RA	2.228	F	65	0	0.3	32	4.1		1.69	1.21	0.97
4	RA	0.549	F	70	0	0	11	9.5	3.96	1.34	1.28	1.15
5	RA	0.18	F	62	0	0	14	5.4	3.24	1.18	0.9	0.36
6	RA	0.331	F	62	4	0.7	8	18.9		0.61	0.83	0.51
	CIC OD350 - The level of circulating immune complexes (CIC), expressed as optical density (OD) at 350 nm of PEG precipitated serum proteins
	RF - Rheumatoid factors, detected with turbidimetric assay RF II purchased from Mindray, China; cut off value: 14; RF isotype was not determined
	ACPAs - IgG anti-citrullinated protein antibodies to citrullinated peptides. Target antigen: cyclic citrullinated peptides (CCP2) detected with ELISA produced by EUROIMMUN Schweiz AG, Switzerland; cut off value: 5
	SE - Erythrocyte sedimentation rate
	CRP - C-reactive protein
	DAS 28 - Disease activity score 28
