# Supplementary material for: Exploring the Link between Hydrodynamic Size and Immunoglobulins of Circulating Immune Complexes in Rheumatoid Arthritis Patients
Source: Int J Mol Sci. 2024 Mar 8;25(6):3138. doi: 10.3390/ijms25063138 (PMC10970301; doi:10.3390/ijms25063138)
Supplement: Supplementary file 1 [file ijms-25-03138-s001.zip › ijms-2857184-supplementary/Supplementary material Table S5.xlsx]

## Sheet: Sheet 1 DLS of control CIC 
	Number of particles
	CIC 41	CIC 39	CIC 37	CIC 17	CIC 10	CIC 2	CIC 4	CIC 12	CIC 13	CIC 16	CIC 3	CIC 50	CIC 61	CIC 15	CIC 53	CIC 52	CIC 42	CIC 67	CIC 40	CIC 11	CIC 51	CIC 9	CIC 54	CIC 77	CIC 14	CIC 55	CIC 56	CIC 66	CIC 26	CIC 102	Σ	CIC having the particle	Particles / CIC	Repats						Total prticles	Particles/record
rh (nm)	Ctrl 1	Ctrl 2	Ctrl 3	Ctrl 4	Ctrl 5	Ctrl 6	Ctrl 7	Ctrl 8	Ctrl 9	Ctrl 10	Ctrl 11	Ctrl 12	Ctrl 13	Ctrl 14	Ctrl 15	Z_I 16	Ctrl 17	Ctrl 18	Ctrl 19	Ctrl 20	Ctrl 21	Ctrl 22	Ctrl 23	Ctrl 24	Ctrl 25	Ctrl 26	Ctrl 27	Ctrl 28	Ctrl 29	Ctrl 30				1	2	3	4	5	6
1.736																														1	1	1	1	1	0	0	0	0	0	944	3.14667
2.01																																		0	0	0	0	0	0
2.328																																		0	0	0	0	0	0			Number	%
2.696																																		0	0	0	0	0	0	Particle occured once per CIC	333	333	35.2754
3.615																																		0	0	0	0	0	0	Repeats
4.187							1																								1	1	1	1	0	0	0	0	0	2	147	294	31.1441
4.849																												1			1	1	1	1	0	0	0	0	0	3	53	159	16.8432
5.615			1								2																	1			4	3	1.33333	2	1	0	0	0	0	4	24	96	10.1695
6.503	1										1																	2	2		6	4	1.5	2	2	0	0	0	0	5	10	50	5.29661
7.531	1						1				2		2		1										2			1	1		11	8	1.375	5	3	0	0	0	0	6	2	12	1.27119
8.721		1	1				4	1		1	3		2					1	1	1		1			1				1		19	13	1.46154	10	1	1	1	0	0			944
10.1	3		1		1				1		1			2				1	4	2		1						3	3		23	12	1.91667	6	2	3	1	0	0
11.7	1	1	1							2		2	1	2	1							2			1			1	2		17	12	1.41667	7	5	0	0	0	0
13.54			2		2				1			2	1	3		2	1	1	1	3			2		2	2	1	2			28	16	1.75	6	8	2	0	0	0
15.69	1		1	2	2	1		4	2	1		3	2		1	1	1	2		1		1				1		2		2	31	19	1.63158	10	7	1	1	0	0
18.17	2		1	2		4		1					3	1		1		3	1				1		2	4	2	1			29	15	1.93333	7	4	2	2	0	0
21.04	2			1		2			1	2		1	3	2	1		2			1				1			1	3	1	2	26	16	1.625	8	6	2	0	0	0
24.36			2	1	1	1		1		1	1	3			2	3	1	1	2			4	1		3	3			1	3	35	19	1.84211	10	3	5	1	0	0
28.21		1	2							4	1							3	1	2				2	1		2				19	10	1.9	4	4	1	1	0	0
32.67	1	3	1	1		1		2	1		2				2		2			1		1	2		1			1	2	2	26	17	1.52941	9	7	1	0	0	0
37.84	1	4	1	1	1		6	1	1		3				2	2		1	3			1		2					5		35	16	2.1875	8	3	2	1	1	1
43.82	1	2	1	1	1		3		1	1	3			3	2	1	2		1	1		3	5		1		1	2	4	2	42	22	1.90909	11	5	4	1	1	0
50.75	4		1	2	1		1		2		2	2		1		1			2	3			2	1	2			1	2		30	17	1.76471	7	8	1	1	0	0
58.77					2	1		3	1			1	4	3	2		1			1		1			2	1	1	2			26	15	1.73333	8	4	2	1	0	0
68.06	1		1			1		1		2			1	2		1		2	1	2		2		1	2	2	1	1	1		25	18	1.38889	11	7	0	0	0	0
78.82	5		2	1	1			1	2		1	2	5	1	1	1	1	5	2	1		4	1		1	4	2	3	1	1	49	24	2.04167	13	5	1	2	3	0
91.28			1								2	2	4	1	1	1	2	4	2	1	1				3	2	1	1	1	1	31	18	1.72222	10	5	1	2	0	0
105.7				2	1					3		4				1	1	3	1		3			3		1	2				25	12	2.08333	5	2	4	1	0	0
122.4		1	2	4	1		1	1	1	1	1	1		1		2	3	1		1	4	1	1	1						1	30	20	1.5	15	2	1	2	0	0
141.8		4	2		2					3	1	1		1			1		2		2	1		1			1		1		23	14	1.64286	8	4	1	1	0	0
164.2		5		1	1		2				1					2	3		3	1		1	2	2	1				1		26	14	1.85714	7	4	2	0	1	0
190.1	1			1	1					1					1		1			2		1	2	1				1			13	11	1.18182	9	2	0	0	0	0
220.2			1	1	2		1							2		1	1						4	1				1			15	10	1.5	7	2	0	1	0	0
255					1						1			2	3	1								1	1						10	7	1.42857	5	1	1	0	0	0
295.3				1			2								3		1	1	1				1	1	1			1		1	14	11	1.27273	9	1	1	0	0	0
342				1			1						1		3			2		2				1				1		1	13	9	1.44444	6	2	1	0	0	0
396.1						1	3		2		2			1			1	4							2		1	2	1		20	11	1.81818	5	4	1	1	0	0
458.7			3		1				1	1		1	1	2					1	1				1				2	1	1	17	13	1.30769	10	2	1	0	0	0
531.2									1			2	1	2					3					1			2	1	1		14	9	1.55556	5	3	1	0	0	0
615.1	1	1	1						2	5		5	2						1				1	1			1	1			22	12	1.83333	8	2	0	0	2	0
712.4	1			1					1		2	1	1			2	1	1					1			1	2				15	12	1.25	9	3	0	0	0	0
825	1			3	1	1	3		1			2	1			3		3	3		4	1	1		1	2	4				35	17	2.05882	8	2	5	2	0	0
955.4	1		1		1					2			1	2		1		3	3	1	5	2	5		2	6					36	15	2.4	6	4	2	0	2	1
1106	3	2		2		1			1	2			2	1		2				1	2	2		3		1	1		2	1	29	17	1.70588	7	8	2	0	0	0
1281	1	2		1									1			1	2		1			2	1	1	1	1					15	12	1.25	9	3	0	0	0	0
1484	1	1		1	1					1			1			1	3		1			2	2								15	11	1.36364	8	2	1	0	0	0
1718		1			1			1	1							1								1						1	7	7	1	7	0	0	0	0	0
1990		2		1		1		1							1	1	1					1			1						10	9	1.11111	8	1	0	0	0	0
2305		1						1								1	1			2											6	5	1.2	4	1	0	0	0	0
2669																	1			1										1	3	3	1	3	0	0	0	0	0
3091								1																							1	1	1	1	0	0	0	0	0
3580															4		2							1						1	8	4	2	2	1	0	1	0	0
4145															1		1								1						3	3	1	3	0	0	0	0	0
4801	2					1																		1							4	3	1.33333	2	1	0	0	0	0
																														max	49	24	2.4	15	8	5	2	3	1
																														Counts	50
Particle repeats /individual CIC	CIC 41	CIC 39	CIC 37	CIC 17	CIC 10	CIC 2	CIC 4	CIC 12	CIC 13	CIC 16	CIC 3	CIC 50	CIC 61	CIC 15	CIC 53	CIC 52	CIC 42	CIC 67	CIC 40	CIC 11	CIC 51	CIC 9	CIC 54	CIC 77	CIC 14	CIC 55	CIC 56	CIC 66	CIC 26	CIC 102	min	max	mean	SD	median
1	15	8	15	15	16	10	6	11	14	8	9	6	11	8	9	16	16	8	12	14	1	12	9	17	13	6	10	15	12	11	1	17	11.1	3.76253	11
2	6	8	12	10	10	2	4	2	10	10	14	14	10	18	10	12	12	6	10	12	4	12	12	6	16	8	12	14	10	8	2	18	9.8	3.80701	10
3	6	3	3	3	0	0	9	3	0	6	9	6	6	9	9	6	9	15	15	6	3	3	0	6	6	3	0	9	3	3	0	15	5.3	3.92556	6
4	4	8	0	4	0	4	4	4	0	4	0	4	8	0	4	0	0	8	4	0	8	8	4	0	0	8	4	0	4	0	0	8	3.2	2.99333	4
5	5	5	0	0	0	0	0	0	0	5	0	5	5	0	0	0	0	5	0	0	5	0	10	0	0	0	0	0	5	0	0	10	1.66667	2.68742	0
6	0	0	0	0	0	0	6	0	0	0	0	0	0	0	0	0	0	0	0	0	0	0	0	0	0	6	0	0	0	0	0	6	0.4	1.49666	0
Total particles	36	32	30	32	26	16	29	20	24	33	32	35	40	35	32	34	37	42	41	32	21	35	35	29	35	31	26	38	34	22	16	42	31.4667	6.18457	32
Practicles/record	3.6	3.2	3	3.2	2.6	1.6	2.9	2	2.4	3.3	3.2	3.5	4	3.5	3.2	3.4	3.7	4.2	4.1	3.2	2.1	3.5	3.5	2.9	3.5	3.1	2.6	3.8	3.4	2.2	1.6	4.2	3.14667	0.618457	3.2

## Sheet: Sheet 2 DLS of RA CIC
	Number of recorded particles
	CIC 44	CIC 6	CIC 24	CIC 5	CIC 80	CIC 21	CIC 23	CIC 7	CIC 43	CIC 84	CIC 97	CIC 83	CIC 18	CIC 81	CIC 20	CIC 45	CIC 57	CIC 47	CIC 58	CIC 82	CIC 78	CIC 46	CIC 99	CIC 19	CIC 95	CIC 60	CIC 100	CIC 98	CIC 48	CIC 101	Σ	CIC having the particle	Particles / CIC	Repats						Total prticles	Particles/record
rh (nm)	RA 1	RA 2	RA 3	RA 4	RA 5	RA 6	RA 7	RA 8	RA 9	RA 10	RA 11	RA 12	RA 13	RA 14	RA 15	RA 16	RA 17	RA 18	RA 19	RA 20	RA 21	RA 22	RA 23	RA 24	RA 25	RA 26	RA 27	RA 28	RA 29	RA 30				1	2	3	4	5	6
1.736																																		0	0	0	0	0	0
2.01																																		0	0	0	0	0	0	938	3.12667
2.328																																		0	0	0	0	0	0
2.696																						1									1	1	1	1	0	0	0	0	0			Number	%
3.615							1												1	1		1									4	4	1	4	0	0	0	0	0	Particle occured once per CIC	375	375	39.9787
4.187																				1											1	1	1	1	0	0	0	0	0	Repats
4.849																										1					1	1	1	1	0	0	0	0	0	2	134	268	28.5714
5.615								1		2										1						1					5	4	1.25	3	1	0	0	0	0	3	58	174	18.5501
6.503		1	1								2									1		3						1			9	6	1.5	4	1	1	0	0	0	4	16	64	6.82303
7.531	1				1						1		1	1								3				1	1	1			11	9	1.22222	8	0	1	0	0	0	5	9	45	4.79744
8.721		1		1	1			1		1		2	3		1	1				4		1		3		2		3			25	14	1.78571	8	2	3	1	0	0	6	2	12	1.27932
10.1	1				4		1		2	1	4		1	5					2	2		2		1	1			1			28	14	2	7	4	0	2	1	0			938
11.7					2	1			1		2	1		3	1				2					1	4	1	2				21	12	1.75	6	4	1	1	0	0
13.54	1	1					2	2	1		1	1	2		1				1	2	1		1	1	3	1	1				23	17	1.35294	12	4	1	0	0	0
15.69				4		1	5		1	1		3		1		1			2	1			2		1	1	1	2			27	15	1.8	9	3	1	1	1	0
18.17		1	1	1	1	2		1		2		3	1		1			2				1	3	1		1	1				23	16	1.4375	11	3	2	0	0	0
21.04	3	2		1		2		3	1	2		1		2		1		1		2		3			1		1	4			30	16	1.875	7	5	3	1	0	0
24.36	1	2	3		1	1		2	2	2	2	1	2	1	1				1			2	3				2	1			30	18	1.66667	8	8	2	0	0	0
28.21	1		5	1		2	1		2	1	3		1	1	3	3	1	3	1	2		2		1		1		1			36	20	1.8	11	4	4	0	1	0
32.67	2	3	1	1	1	1	1	1	1	1	1		6	2	1	2	1	2		3				1					1		33	20	1.65	13	4	2	0	0	1
37.84	1			1				1	3		1			2	1	1	3		3	1		2			2	3	2				27	15	1.8	7	4	4	0	0	0
43.82	3				1		2		1	1				1	2	2		2	1	1	1			3	2	1	1				25	16	1.5625	9	5	2	0	0	0
50.75		1			6		1	1			1	2		1	2	1			2					5	5	2		2			32	14	2.28571	6	5	0	0	2	1
58.77			1	3		1	4			1		2	1		1		2	1				1			2	1		2		1	24	15	1.6	9	4	1	1	0	0
68.06		1		1			3	1		1		5		2	1							2		1	1	1	1	4	1		26	15	1.73333	10	2	1	1	1	0
78.82		2		1					1	3	1			1	1			1	2	3	2	1	4			1	2	4		2	32	17	1.88235	8	5	2	2	0	0
91.28	1								1	3	3			3	1	1		1		3		1	5				2				25	12	2.08333	6	1	4	0	1	0
105.7	2	2				3			2	3			2	3	1		1		1	1		1	2	1		1	1		1	1	29	18	1.61111	10	5	3	0	0	0
122.4	1	3		1		3		1	3		5		1	1			1	4	3	2	1		1	1			1		1	5	39	19	2.05263	11	1	4	1	2	0
141.8	1				1	1	2		1		1		4	2	1	1		2	1	1		1				1	3		1	1	26	18	1.44444	13	3	1	1	0	0
164.2	1	1			1		2		2	1			1				1		1	1	1				2	3			3	1	22	15	1.46667	10	3	2	0	0	0
190.1	3				1						1						1				2	1				1			2		12	8	1.5	5	2	1	0	0	0
220.2	1		1							1		1		1	1		1	1	1		2	1				1	1		1		15	14	1.07143	13	1	0	0	0	0
255														2	1		1				1	1			3	2					11	7	1.57143	4	2	1	0	0	0
295.3		1				2	1			1	1						2				1				1	2		1			13	10	1.3	7	3	0	0	0	0
342			1		1	2		1		1			1	1		1	2				1	1			1			1	1		16	14	1.14286	12	2	0	0	0	0
396.1	1	1			1	1													2		2	1	1	1			2	1		1	15	12	1.25	9	3	0	0	0	0
458.7		1	1		2	3			1	1	3					2	2		1				1	1	1			1			21	14	1.5	9	3	2	0	0	0
531.2	1	1	2			1		3	3	2						1	1	1	1			2	1		1	1			2	2	26	17	1.52941	10	5	2	0	0	0
615.1	1				1	1		4	2	2	2		3		1	1	1	1	2	1	1								4	4	32	17	1.88235	9	4	1	3	0	0
712.4		1			1			2	1	2	1		2	1	1	1	2	1	1	1	1		1	1			1	1	1		24	20	1.2	16	4	0	0	0	0
825		2				1		1	1	3	1	1	1	2	1		2				1		3				2	1		1	24	16	1.5	10	4	2	0	0	0
955.4	1				1		1		1	2			3		2				1	1	1		4	1			1			2	22	14	1.57143	9	3	1	1	0	0
1106	3						1		1			1		2	1		2	2		2	1	1					1			1	19	13	1.46154	8	4	1	0	0	0
1281	2	1	1			1			1				1	1		1		2		2	3		1		1		1		2		21	15	1.4	10	4	1	0	0	0
1484	1	1	1				2									2		1		3		1			1		1				14	10	1.4	7	2	1	0	0	0
1718	1		1	1			2		1			2		2		1		2	1	2				1			1				18	13	1.38462	8	5	0	0	0	0
1990	1	1		2										1	1	1				1											8	7	1.14286	6	1	0	0	0	0
2305												1			1			1													3	3	1	3	0	0	0	0	0
2669												1					1	1													3	3	1	3	0	0	0	0	0
3091												2																			2	1	2	0	1	0	0	0	0
3580				1								1																			2	2	1	2	0	0	0	0	0
4145																								1					1		2	2	1	2	0	0	0	0	0
4801																																		0	0	0	0	0	0
																														Counts	50
Particle repeats /individual CIC	CIC 44	CIC 6	CIC 24	CIC 5	CIC 80	CIC 21	CIC 23	CIC 7	CIC 43	CIC 84	CIC 97	CIC 83	CIC 18	CIC 81	CIC 20	CIC 45	CIC 57	CIC 47	CIC 58	CIC 82	CIC 78	CIC 46	CIC 99	CIC 19	CIC 95	CIC 60	CIC 100	CIC 98	CIC 48	CIC 101	min	max	mean	SD	median
1	18	15	10	11	14	11	8	10	16	13	11	10	10	13	21	14	11	11	14	14	12	16	7	15	10	17	16	11	9	7	7	21	12.5	3.26343	11.5
2	6	10	2	2	4	10	12	6	12	16	8	10	8	18	6	8	14	14	14	16	8	12	4	0	8	8	14	6	6	6	0	18	8.93333	4.46418	8
3	12	6	3	3	0	9	3	6	9	12	9	6	9	9	3	3	3	3	6	12	3	9	9	6	6	6	3	3	3	0	0	12	5.8	3.37046	6
4	0	0	0	4	4	0	4	4	0	0	4	0	4	0	0	0	0	4	0	4	0	0	8	0	4	0	0	12	4	4	0	12	2.13333	2.87209	0
5	0	0	5	0	0	0	5	0	0	0	5	5	0	5	0	0	0	0	0	0	0	0	5	5	5	0	0	0	0	5	0	5	1.5	2.29129	0
6	0	0	0	0	6	0	0	0	0	0	0	0	6	0	0	0	0	0	0	0	0	0	0	0	0	0	0	0	0	0	0	6	0.4	1.49666	0
Total particles	36	31	20	20	28	30	32	26	37	41	37	31	37	45	30	25	28	32	34	46	23	37	33	26	33	31	33	32	22	22	20	46	31.2667	6.54692	31.5
Practicles/record	3.6	3.1	2	2	2.8	3	3.2	2.6	3.7	4.1	3.7	3.1	3.7	4.5	3	2.5	2.8	3.2	3.4	4.6	2.3	3.7	3.3	2.6	3.3	3.1	3.3	3.2	2.2	2.2	2	4.6	3.12667	0.654692	3.15
